# Supplementary material for: Development of Visual Detection of African Swine Fever Virus Using CRISPR/AapCas12b Lateral Flow Strip Based on Viral Major Capsid Protein Gene B646L
Source: Animals (Basel). 2025 Nov 12;15(22):3274. doi: 10.3390/ani15223274 (PMC12649315; doi:10.3390/ani15223274)
Supplement: Supplementary file 1 [file animals-15-03274-s001.zip]

Archive with 1 entries (1 files):
- animals-3921185-supplementary.pdf
